# Supplementary material for: An Integrative Analysis of DNA Methylation Pattern in Myotonic Dystrophy Type 1 Samples Reveals a Distinct DNA Methylation Profile between Tissues and a Novel Muscle-Associated Epigenetic Dysregulation
Source: Biomedicines. 2022 Jun 10;10(6):1372. doi: 10.3390/biomedicines10061372 (PMC9220235; doi:10.3390/biomedicines10061372)
Supplement: Supplementary file 1 [file biomedicines-10-01372-s001.zip]

Archive with 1 entries (1 files):
- biomedicines-1716812-supplementary v5 updated.pdf
